# Supplementary material for: Diabetes self-management and its associated factors among patients with diabetes in central Vietnam: A cross-sectional study
Source: PLoS One. 2022 Jul 8;17(7):e0270901. doi: 10.1371/journal.pone.0270901 (PMC9269929; doi:10.1371/journal.pone.0270901)
Supplement: S1 Data — (XLSX) [file pone.0270901.s001.xlsx]

## Sheet: DSMI study
ordernumber	sex	age	marital.status	living.arrangement	education.level	accupation	livingarea	DurationDM	sufficient.physical.activity	medicall.nutrition.therapy	type.diabetes	current.treatment.medication	weight	heigh	BMI	adroid.obesity	Systolic.blood.pressure	diastolic.blood.pressure	fastingglucose	A1c	total.Cholesterol	LDL.Cholesterol	HDL.Cholesterol	triglycerid	DSMI.Q1	DSMI.Q2	DSMI.Q3	DSMI.Q4	DSMI.Q5	DSMI.Q6	DSMI.Q7	DSMI.Q8	DSMI.Q9	DSMI.Q10	DSMI.Q11	DSMI.Q12	DSMI.Q13	DSMI.Q14	DSMI.Q15	DSMI.Q16	DSMI.Q17	DSMI.Q18	DSMI.Q19	DSMI.Q20	DSMI.Q21	DSMI.Q22	DSMI.Q23	DSMI.Q24	DSMI.Q25
1	female	87	married	Living with relatives	Literate	others	others	>5 years	No	No	type 2	insulin	57	153	24.3	86	100	60	11.4	10.1	6.1	3.4	1.1	3.3	2	2	2	1	2	1	1	1	1	2	1	1	2	2	1	1	3	3	2	2	2	3	1	1	1
2	female	35	married	Living with relatives	Primary school	others	others	<=5 years	No	No	type 1	insulin	47	159	18.6	82	100	60	16.7	13.3	6.1	4.3	1.2	2.8	1	1	2	1	1	1	2	1	1	1	2	2	1	1	2	1	1	1	2	1	2	2	1	1	2
3	female	55	married	Living with relatives	Literate	others	urban	>5 years	No	yes	type 2	OAD+ insulin	66	160	26.9	90	120	60	7.3	7.9	4.5	3.3	1.6	3	3	2	2	4	1	2	2	1	3	2	2	2	3	3	2	2	2	1	1	2	2	4	4	1	2
4	male	31	married	Living with relatives	Secondary/high school	officer	urban	<=5 years	yes	No	type 2	oral antiDiabetes	58	165	21.3	90	120	70	9.2	6.9	9.6	4.6	0.7	21.5	2	2	3	3	2	3	3	3	3	2	4	4	4	2	4	4	4	3	4	3	3	3	3	3	2
5	male	67	married	Living with relatives	Vocational/college	retiremnet	urban	>5 years	yes	No	type 2	oral antiDiabetes	50	161	19.3	80	135	70	11.5	6.8	4.15	1	1.26	1.2	4	4	4	4	4	3	3	3	4	3	4	2	3	3	2	3	3	3	3	3	2	3	3	3	3
6	female	68	married	Living with relatives	Literate	others	urban	>5 years	No	No	type 2	OAD+ insulin	48	146	22.5	69	130	62	2.4	5.8	4.3	2.8	1.5	1	2	3	2	3	2	2	2	1	2	3	1	1	2	1	2	2	3	3	3	2	1	1	2	2	1
7	female	63	married	Living with relatives	Secondary/high school	retiremnet	urban	<=5 years	No	yes	type 2	oral antiDiabetes	56.9	155	23.7	86	123	51	6.9	5.7	2.9	1.6	1.4	1.2	2	4	4	3	1	2	2	1	1	2	3	3	3	2	2	2	4	3	3	4	4	4	4	4	4
8	male	52	married	Living with relatives	Vocational/college	officer	urban	>5 years	yes	yes	type 2	oral antiDiabetes	62	163	23.3	87	170	100	6.3	7.5	6.5	5	1.3	1.5	3	4	3	3	2	3	2	1	2	3	3	3	3	2	3	3	3	3	3	4	4	4	3	4	4
9	male	55	married	Living with relatives	Vocational/college	officer	urban	<=5 years	yes	No	type 2	oral antiDiabetes	65	159	25.8	84	120	80	6.5	6.7	4.5	3.1	1.3	1.3	4	2	2	1	3	3	3	3	2	3	3	3	2	3	2	3	3	3	3	2	2	2	2	2	4
10	male	45	married	Living with relatives	Secondary/high school	others	urban	<=5 years	No	yes	type 2	oral antiDiabetes	73.6	167	26.4	92	120	70	8.5	7.3	4	2.6	1.3	0.9	4	1	1	1	4	3	3	1	1	3	2	2	3	3	1	1	1	1	3	2	2	2	2	1	1
11	female	48	married	Living with relatives	Secondary/high school	others	urban	<=5 years	No	yes	type 2	oral antiDiabetes	61.1	153	26.1	89	140	70	7.3	6.3	4.5	3	1.2	1	3	3	3	3	2	3	3	3	3	3	3	3	3	3	3	3	3	3	3	3	3	3	3	3	3
12	male	63	married	Living with relatives	Secondary/high school	Self-employed	others	>5 years	yes	yes	type 2	OAD+ insulin	64	154	27	93	110	70	7.8	9.4	3.4	1.9	1.5	1.5	4	3	3	2	4	3	4	1	3	3	4	3	4	4	4	2	4	4	4	3	3	3	3	3	3
13	male	54	married	Living with relatives	Vocational/college	others	urban	>5 years	yes	yes	type 2	oral antiDiabetes	77	171	26.3	96	140	80	5.5	6.4	3.2	1.9	1.1	1	3	3	3	3	3	3	3	3	3	3	3	3	3	3	3	3	3	3	3	3	3	3	3	3	3
78	female	59	married	Living with relatives	Secondary/high school	retiremnet	others	<=5 years	No	yes	type 2	oral antiDiabetes	45.5	150	20.22	84	150	90	6.1	7.1	3.7	1.5	1.1	5.5	4	4	4	4	1	2	4	4	4	4	4	4	4	2	2	3	4	4	3	3	3	3	3	3	3
14	female	56	Single	Living with relatives	Secondary/high school	Self-employed	urban	>5 years	yes	yes	type 2	OAD+ insulin	43	155	17.9	82	120	60	11.1	11.2	3.1	1.5	1.3	0.7	4	4	4	3	2	3	4	3	4	3	2	3	3	3	3	1	3	3	3	3	3	3	3	3	4
15	male	59	married	Living with relatives	Secondary/high school	Self-employed	urban	<=5 years	yes	yes	type 2	oral antiDiabetes	56.7	171	19.4	84	120	70	5.6	5.8	2.7	1.4	1.1	1	4	3	3	3	3	3	3	1	3	3	3	3	3	4	4	1	3	3	4	3	3	3	3	3	3
16	female	33	married	Living with relatives	Secondary/high school	others	urban	<=5 years	yes	yes	type 2	insulin	50	150	22.22	82	100	60	5.8	6.3	3.5	1.6	1.3	0.7	3	3	3	3	4	3	3	3	2	4	4	3	3	4	3	2	4	4	4	4	4	4	3	4	4
17	male	62	married	Living with relatives	Secondary/high school	retiremnet	urban	<=5 years	yes	No	type 2	oral antiDiabetes	64	155	26.7	94	140	80	7.4	7.2	2.4	1.1	0.9	1.8	4	4	2	3	3	3	4	3	3	3	3	3	3	3	1	1	3	3	3	2	2	3	3	2	2
18	female	59	married	Living with relatives	Primary school	others	others	<=5 years	yes	yes	type 2	oral antiDiabetes	50.7	150	22.5	84	130	70	10.6	6.6	4.2	2.5	1.6	2.8	4	3	3	3	3	3	3	3	3	3	3	3	3	3	3	3	4	3	3	3	3	3	3	3	3
19	female	64	married	Living with relatives	Vocational/college	others	urban	>5 years	yes	yes	type 2	oral antiDiabetes	54.4	154	22.9	87	120	70	5.7	6.1	3.2	1.2	1.5	0.6	4	4	4	3	3	3	3	3	3	4	3	3	3	3	3	3	3	3	2	3	3	3	3	3	3
20	male	56	married	Living with relatives	Secondary/high school	Self-employed	urban	>5 years	yes	No	type 2	oral antiDiabetes	66	168	23.3	93	110	70	5.3	7.4	6.1	4.5	1.7	1.5	3	3	3	2	3	3	3	1	2	3	4	3	3	3	1	1	2	2	1	1	1	1	1	1	1
21	female	71	Widow/Divorced	Living with relatives	Secondary/high school	others	urban	>5 years	yes	No	type 2	OAD+ insulin	59	154	24.8	92	160	90	12	8.5	3.4	1.8	1.5	1.2	2	2	3	2	2	2	3	2	1	2	3	2	3	2	2	2	4	4	3	4	3	3	3	3	3
22	female	64	married	Living with relatives	Primary school	Self-employed	urban	>5 years	yes	No	type 2	OAD+ insulin	65	156	26.7	95	150	80	7	7.9	3.4	1.8	1.3	1.1	4	3	2	3	2	3	2	3	3	3	3	3	3	3	3	4	3	3	3	3	3	3	3	3	3
23	female	41	married	Living with relatives	Vocational/college	Self-employed	urban	<=5 years	No	yes	type 2	OAD+ insulin	61	150	27.1	82	125	87	6.1	5.8	10.5	1.7	0.8	43.8	3	3	3	2	2	3	3	1	3	4	4	4	4	4	1	1	4	4	1	2	1	1	1	1	1
24	male	64	married	Living with relatives	Secondary/high school	retiremnet	urban	>5 years	yes	No	type 2	oral antiDiabetes	65	172	21.9	86	110	60	6.9	6.2	2.2	0.9	0.9	1.5	2	2	2	3	3	3	2	1	2	2	3	3	3	3	4	3	4	4	4	4	4	4	4	4	4
25	female	46	married	Living with relatives	Secondary/high school	others	urban	<=5 years	yes	yes	type 2	oral antiDiabetes	66.3	157	26.9	93	130	70	12.7	5.6	3.2	1.8	1.1	1.2	2	3	3	3	3	3	3	3	3	3	3	3	3	3	3	2	3	3	3	3	3	3	3	3	3
26	female	67	married	Living with relatives	Secondary/high school	others	urban	>5 years	yes	No	type 2	OAD+ insulin	49.5	145	23.5	84	130	80	5.2	6.69	5.6	3.6	1.1	3.1	3	3	3	4	3	2	3	3	3	3	3	3	3	3	3	2	3	3	3	3	3	3	3	3	3
27	female	49	married	Living with relatives	Secondary/high school	others	urban	<=5 years	yes	yes	type 2	oral antiDiabetes	62	153	26.49	88	140	80	6.9	6.7	3.9	2.4	0.9	5.5	4	3	3	4	4	2	4	2	3	2	3	3	3	3	3	3	3	3	3	4	4	4	4	3	3
28	female	69	married	Living with relatives	Primary school	others	urban	>5 years	No	No	type 2	oral antiDiabetes	73	157	29.6	100	120	80	9.7	8	3.3	1.5	1.1	2.6	4	2	1	2	4	2	1	1	2	2	2	2	3	3	3	2	3	3	3	3	4	4	4	4	3
29	male	69	married	Living with relatives	Secondary/high school	retiremnet	urban	>5 years	yes	No	type 2	oral antiDiabetes	61	155	25.39	95	120	60	7.5	9.1	4.9	2.4	1.6	1.4	1	1	2	2	2	1	1	1	1	1	1	2	1	1	1	1	3	2	2	1	1	2	2	1	1
30	female	59	married	Living with relatives	Literate	others	urban	>5 years	No	yes	type 2	oral antiDiabetes	49	157	19.9	85	130	80	6.3	6.5	4.7	3.2	1.8	2.3	3	2	2	3	1	2	2	1	1	1	3	2	2	2	2	2	1	3	4	2	2	2	2	1	1
31	female	52	married	Living with relatives	Primary school	retiremnet	others	>5 years	yes	yes	type 2	oral antiDiabetes	53	139	27.4	105	150	90	7	6.1	3.1	1.4	1.2	1.2	2	3	3	1	3	3	3	1	3	4	3	3	3	3	3	3	3	3	1	4	4	4	4	4	4
32	male	62	married	Living with relatives	Vocational/college	retiremnet	urban	>5 years	yes	No	type 2	oral antiDiabetes	58	156	23.8	85	140	80	7.4	7.8	2.4	1	1	1.3	3	3	4	2	3	4	3	1	1	3	4	3	4	3	2	3	4	3	4	2	2	3	3	2	2
33	male	59	married	Living with relatives	Vocational/college	officer	urban	>5 years	yes	yes	type 1	insulin	57	173	19.04	73	100	60	9.5	6.1	2.9	1.1	1.7	0.7	4	4	4	4	4	4	4	4	4	4	4	4	4	4	3	3	3	4	2	3	3	3	3	3	3
34	male	42	married	Living with relatives	Vocational/college	others	others	>5 years	No	No	type 2	OAD+ insulin	54	153	23.1	82	130	80	6.9	7.7	8.2	5.9	1.5	1.8	4	3	2	2	2	2	3	3	3	3	2	3	3	2	2	3	3	4	3	3	3	3	3	3	3
35	male	54	married	Living with relatives	Vocational/college	Self-employed	urban	>5 years	yes	No	type 2	oral antiDiabetes	63	160	24.6	86	140	90	6.8	6.7	4.4	2.3	1.4	2.2	3	3	3	2	3	2	2	2	2	2	3	3	2	2	2	2	2	3	2	2	2	2	2	2	2
36	female	57	married	Living with relatives	Secondary/high school	others	urban	>5 years	yes	No	type 2	insulin	49	158	19.6	76	130	80	12.5	16.3	3.9	2.7	1.7	4	1	3	3	3	4	2	3	1	3	3	2	2	3	1	2	3	4	3	4	4	4	4	4	4	4
37	female	67	married	Living with relatives	Primary school	others	urban	>5 years	yes	No	type 2	OAD+ insulin	50	153	24.3	87	140	60	10.7	8.5	2.5	1.1	1	1	3	3	2	3	3	3	2	1	3	3	2	3	3	2	3	3	1	1	3	3	3	3	3	3	2
38	female	64	married	Living with relatives	Secondary/high school	others	urban	<=5 years	yes	No	type 2	oral antiDiabetes	64	150	28.4	112	120	90	7.5	6.9	5.4	3.9	1.1	1.9	2	2	2	3	2	1	1	1	1	2	2	1	2	1	1	1	3	2	2	1	2	2	2	2	2
39	male	71	married	Living with relatives	Secondary/high school	others	others	>5 years	No	yes	type 2	oral antiDiabetes	61	163	22.3	85	130	80	11	7.2	4.1	2.2	1.6	2	2	2	3	2	2	1	2	1	1	2	3	3	1	1	1	2	3	3	2	2	2	1	1	1	1
40	male	62	married	Living with relatives	Secondary/high school	others	urban	<=5 years	No	No	type 2	oral antiDiabetes	45	155	18.7	72	155	80	15.8	10.8	5.4	2.3	1.7	2.2	1	1	1	2	1	1	1	1	2	2	1	1	2	1	2	1	2	2	1	2	2	2	2	1	1
41	male	64	married	Living with relatives	Primary school	others	others	<=5 years	No	No	type 2	oral antiDiabetes	62.8	160	24.5	95	140	80	7.7	7.7	5.1	3	2.1	0.7	2	3	3	2	1	1	2	1	2	2	2	2	1	1	2	1	3	2	1	1	1	1	1	2	2
42	male	55	Widow/Divorced	Living with relatives	Secondary/high school	retiremnet	urban	<=5 years	No	No	type 2	OAD+ insulin	85	163	31.2	120	120	80	6.9	9.5	4.6	3.1	1.2	1.1	3	1	1	1	1	2	2	1	1	1	2	2	1	1	1	1	2	1	2	4	4	1	1	1	1
43	female	57	married	Living with relatives	Secondary/high school	retiremnet	urban	>5 years	yes	yes	type 2	OAD+ insulin	53	146	24.9	92	120	70	9.1	8.5	4.8	3.1	1.3	1.9	2	1	2	2	2	2	1	1	2	2	4	4	4	3	4	4	3	3	4	4	2	1	2	2	1
44	female	79	Widow/Divorced	Living with relatives	Primary school	others	urban	>5 years	No	No	type 2	OAD+ insulin	55	153	23.5	88	110	70	12.3	9.9	4.9	3.2	1.4	1.5	2	1	1	1	1	2	1	1	1	2	2	1	1	1	1	1	2	3	3	2	3	3	3	3	3
45	female	84	Widow/Divorced	Living with relatives	Literate	others	urban	>5 years	No	No	type 2	oral antiDiabetes	52	155	21.6	87	110	70	6.9	11	4.6	3.3	1.2	0.9	3	2	2	3	2	2	2	1	1	1	2	1	2	1	1	2	2	2	3	2	1	1	1	1	1
46	female	64	married	Living with relatives	Secondary/high school	others	others	>5 years	yes	No	type 2	OAD+ insulin	68	160	26.6	98	140	62	10.4	8.3	4.5	3	0.8	2.7	1	2	2	2	3	2	2	1	2	2	2	2	2	2	2	2	3	3	3	2	3	3	3	3	3
47	female	66	married	Living with relatives	Primary school	others	others	>5 years	yes	No	type 2	OAD+ insulin	54	152	23.4	76	145	97	4.6	9	12.7	7.7	1	9.4	3	3	3	2	3	2	3	2	2	2	3	2	4	2	2	3	3	3	2	2	1	2	2	2	1
48	female	55	married	Living with relatives	Literate	others	urban	>5 years	yes	yes	type 2	oral antiDiabetes	52	154	21.9	79	120	70	8.6	7.3	5.3	2.9	2	0.9	3	3	3	3	3	2	2	1	2	2	2	2	3	3	2	3	4	2	3	2	2	2	2	2	2
49	male	49	married	Living with relatives	Secondary/high school	Self-employed	urban	>5 years	No	No	type 2	oral antiDiabetes	65	170	22.7	75	121	73	10.5	7.3	3.4	1.9	0.8	3.7	1	1	1	1	1	1	1	3	3	3	2	2	3	2	2	2	1	1	3	1	1	1	1	1	1
50	male	67	married	Living with relatives	Secondary/high school	retiremnet	urban	<=5 years	yes	No	type 2	oral antiDiabetes	69	160	26.95	97	110	60	5.8	6.7	3.2	1.5	1.1	1.9	3	3	2	3	3	3	1	1	3	3	2	3	3	2	3	3	1	1	3	3	3	3	3	3	2
51	female	67	married	Living with relatives	Primary school	others	urban	<=5 years	No	No	type 2	insulin	65	154	27.4	93	120	60	9.7	7.4	2.5	1.3	1.4	1.5	2	1	1	2	2	2	1	1	1	1	2	2	3	3	2	3	4	4	4	3	3	3	3	3	2
52	female	57	married	Living with relatives	Secondary/high school	others	urban	<=5 years	No	No	type 2	oral antiDiabetes	46	151	20.17	80	130	80	5.2	5.09	4	2.9	1.4	0.8	4	1	4	4	2	3	2	2	3	2	2	2	3	2	3	4	4	3	4	3	3	3	2	2	1
53	male	57	married	Living with relatives	Primary school	retiremnet	urban	<=5 years	yes	No	type 2	oral antiDiabetes	61.9	159	24.48	89	130	70	5.9	6.5	3.8	2.2	1.4	1.1	1	2	2	2	4	1	1	2	1	2	1	1	1	1	1	2	2	2	1	1	1	1	1	1	1
54	female	64	Widow/Divorced	alone	Secondary/high school	retiremnet	others	>5 years	yes	No	type 2	oral antiDiabetes	59.8	160	23.36	70	125	75	4.8	6.9	5.3	4	1.6	1.4	4	4	4	4	4	4	3	3	2	3	4	4	2	3	3	4	4	3	4	3	2	3	3	3	3
55	female	68	married	Living with relatives	Literate	others	urban	>5 years	yes	yes	type 2	oral antiDiabetes	54	150	24	90	110	67	6.5	6.5	4.6	2.9	1.3	1.6	2	3	3	2	3	2	2	1	1	1	2	2	3	1	2	2	3	2	3	1	1	1	1	1	1
56	female	71	married	Living with relatives	Vocational/college	retiremnet	urban	>5 years	yes	No	type 2	oral antiDiabetes	41	148	18.7	82	134	61	7.6	7.4	4.2	2.4	1.8	1.5	3	3	3	2	4	2	3	2	3	3	2	2	3	2	2	3	4	3	3	4	4	4	3	3	2
57	female	70	married	Living with relatives	Secondary/high school	others	urban	>5 years	No	yes	type 2	oral antiDiabetes	44.7	147	20.69	88	130	80	5.4	6.8	4.6	2.4	1.7	1.7	2	3	3	3	2	2	2	1	2	3	3	2	3	3	1	4	4	4	2	1	1	1	1	1	1
58	male	56	married	Living with relatives	Secondary/high school	Self-employed	others	<=5 years	yes	yes	type 2	oral antiDiabetes	66	157	26.78	92	120	70	6.4	6.6	3.3	1.4	1.4	1.6	2	2	1	1	2	2	2	2	1	3	2	2	2	1	2	2	2	2	1	1	2	2	2	2	2
59	male	38	married	Living with relatives	Primary school	Self-employed	urban	<=5 years	yes	No	type 2	oral antiDiabetes	72	155	29.9	95	120	80	6.2	7.4	5	3.3	0.96	4.1	3	4	4	4	4	2	3	4	4	4	3	3	2	2	3	3	3	3	4	4	4	4	4	4	4
60	male	30	Single	Living with relatives	Vocational/college	officer	others	<=5 years	yes	No	type 1	insulin	44.6	167	15.99	74	110	60	4.3	10.9	2.6	1.3	1.3	0.8	2	3	2	2	2	2	2	1	2	2	3	2	3	2	3	2	2	1	3	2	2	2	2	3	2
61	female	68	married	Living with relatives	Vocational/college	retiremnet	urban	<=5 years	yes	No	type 2	oral antiDiabetes	54.4	155	22.4	84	160	90	7.8	6.9	4.9	3.32	1.1	2.4	3	3	4	2	3	3	2	2	2	4	3	3	4	2	1	2	2	3	3	2	3	3	3	4	4
62	female	55	Single	alone	Vocational/college	officer	others	<=5 years	yes	yes	type 1	OAD+ insulin	56.6	156	23.26	84	120	70	10.4	14	6	4.2	1.8	1.2	4	3	3	3	4	3	3	3	3	3	3	3	3	3	3	3	3	3	3	3	3	3	3	3	3
63	female	61	married	Living with relatives	Secondary/high school	Self-employed	urban	<=5 years	yes	yes	type 2	oral antiDiabetes	61	156	25.07	83	100	60	6.2	6.5	5.9	4.4	1.4	1.4	4	3	3	4	4	4	3	3	3	4	4	2	2	1	2	3	3	3	2	3	3	1	1	3	3
64	male	61	married	Living with relatives	Vocational/college	retiremnet	urban	>5 years	yes	yes	type 2	oral antiDiabetes	55.7	160	21.76	80	120	80	6.2	6.3	2.9	2.1	0.8	2.2	4	4	4	3	4	3	3	3	3	3	4	3	3	2	3	2	4	4	3	3	3	2	2	2	3
65	male	62	married	Living with relatives	Secondary/high school	retiremnet	urban	>5 years	yes	No	type 2	oral antiDiabetes	62	153	26.45	85	120	80	6.9	6.9	3	1.8	1	1.5	4	2	2	2	3	3	3	2	2	2	3	3	3	2	2	2	3	3	4	4	4	4	4	4	4
66	female	44	Single	Living with relatives	Secondary/high school	Self-employed	urban	>5 years	yes	yes	type 2	OAD+ insulin	57	157	23.17	75	110	60	16.8	7	3.6	2	2.9	3.8	1	3	3	3	3	3	3	1	4	3	3	1	2	1	3	4	4	2	2	2	3	3	3	3	3
67	male	45	married	Living with relatives	Secondary/high school	officer	urban	>5 years	No	No	type 2	insulin	92	169	30.46	101	90	50	12.5	11.8	21.3	0.8	0.6	49.6	1	1	1	2	2	2	1	1	1	1	2	2	1	1	1	1	2	1	1	1	1	1	1	1	1
68	male	46	married	Living with relatives	Vocational/college	officer	urban	<=5 years	yes	yes	type 2	oral antiDiabetes	74	168	26.29	90	117	65	6.2	11	5.1	2.5	0.8	5.2	4	4	4	4	4	4	4	4	4	4	4	4	4	4	4	4	4	4	4	4	4	4	4	4	4
69	male	60	married	Living with relatives	Vocational/college	retiremnet	urban	>5 years	yes	No	type 2	oral antiDiabetes	68	160	26.5	97	100	60	9.6	8.8	3.5	2.1	1	1.5	3	2	2	1	3	3	3	2	2	3	4	3	3	3	2	3	4	3	4	4	4	4	4	4	4
70	male	68	married	Living with relatives	Primary school	others	urban	<=5 years	yes	No	type 2	oral antiDiabetes	80	159	31.6	112	130	80	6.4	8.19	2.7	2.5	1.2	2	3	2	2	2	3	1	2	1	3	3	1	2	2	2	3	3	3	3	3	4	4	3	3	3	3
71	male	64	married	Living with relatives	Primary school	others	others	<=5 years	No	No	type 2	oral antiDiabetes	63	160	24.6	92	140	80	7.7	7.7	5.1	3	2.1	0.7	2	2	2	2	1	1	1	2	1	2	2	2	2	2	2	1	2	2	2	2	2	2	2	2	1
72	male	56	married	Living with relatives	Secondary/high school	Self-employed	others	<=5 years	yes	yes	type 2	oral antiDiabetes	72.5	163	27.3	102	140	100	6.6	7.3	4.1	2.4	1.1	2.4	3	1	1	3	2	3	3	3	3	3	3	3	3	3	2	3	3	3	2	3	3	3	3	3	3
73	female	57	married	Living with relatives	Vocational/college	retiremnet	urban	<=5 years	yes	No	type 2	oral antiDiabetes	50	152	21.6	87	100	70	5.2	6	3.9	2.1	1.5	2	2	2	3	3	2	2	2	1	1	2	2	2	3	2	2	2	3	2	3	2	4	4	4	2	2
74	male	63	married	Living with relatives	Vocational/college	retiremnet	urban	<=5 years	No	No	type 2	oral antiDiabetes	75	167	26.9	85	109	67	8.4	5.7	3.7	2.2	1.2	2.4	2	1	1	1	3	3	1	1	1	3	3	1	1	3	1	1	4	4	4	4	4	4	4	4	4
75	female	26	married	Living with relatives	Vocational/college	officer	urban	<=5 years	No	No	type 1	insulin	55	154	23.2	85	120	70	20.3	9.3	4.5	2.3	1.1	0.7	3	3	3	3	2	3	3	3	3	3	3	4	4	3	3	2	4	4	4	4	4	4	4	4	4
76	male	36	married	Living with relatives	Vocational/college	others	urban	<=5 years	yes	No	type 2	oral antiDiabetes	59	156	24.2	90	120	70	6.5	6.7	3.3	1.7	1.7	1.5	4	3	3	2	2	3	3	3	2	3	4	3	2	2	3	3	3	4	2	3	3	3	3	3	3
77	female	63	married	Living with relatives	Literate	others	urban	<=5 years	yes	yes	type 2	oral antiDiabetes	66.2	159	26.1	95	140	80	5.3	5.8	5	3	1.5	3.3	4	3	3	3	4	3	3	3	3	3	3	3	2	2	3	3	2	2	3	4	4	4	4	4	3
79	male	69	married	Living with relatives	Secondary/high school	retiremnet	urban	<=5 years	yes	yes	type 2	oral antiDiabetes	68.6	157	27.8	95	140	80	8.1	5.5	4.1	1.5	1.5	1.6	3	3	3	3	2	2	3	1	3	3	3	3	3	2	2	2	3	2	3	3	3	3	3	3	3
80	male	52	married	Living with relatives	Secondary/high school	others	urban	>5 years	yes	yes	type 2	OAD+ insulin	56.3	163	21.19	84	150	80	12.8	9.19	3.7	1.8	1	3.1	3	3	3	3	3	1	3	1	3	3	3	3	3	3	3	3	3	3	3	3	3	3	3	3	3
81	female	55	married	Living with relatives	Secondary/high school	others	urban	>5 years	yes	yes	type 2	OAD+ insulin	60	156	24.6	95	110	60	6.4	7.5	4	2.5	1.5	0.8	3	3	4	3	3	2	3	1	2	2	2	3	3	2	2	2	3	3	3	2	2	2	2	2	1
82	male	56	married	Living with relatives	Secondary/high school	others	urban	<=5 years	No	No	type 2	oral antiDiabetes	73	170	25.3	92	124	66	11.5	8.69	5.2	3	1.2	2.1	3	2	2	2	3	2	2	1	3	2	2	2	2	2	2	2	4	3	3	2	2	2	2	2	2
83	female	69	married	Living with relatives	Literate	retiremnet	urban	<=5 years	yes	No	type 2	oral antiDiabetes	60	150	26.7	95	132	78	6.2	7.2	3.7	1.7	2.4	0.8	2	2	2	2	2	1	2	1	1	2	1	1	2	3	2	2	3	2	2	1	1	1	1	1	1
84	male	49	married	Living with relatives	Secondary/high school	Self-employed	others	<=5 years	No	No	type 2	oral antiDiabetes	62	159	24.5	97	120	80	6.3	6.6	4.3	2.9	0.8	1.2	2	2	2	2	2	2	2	1	1	1	2	2	2	1	1	2	4	3	2	1	1	1	1	1	1
85	female	53	married	Living with relatives	Vocational/college	retiremnet	urban	<=5 years	yes	No	type 2	oral antiDiabetes	51.4	150	22.8	86	100	60	6.8	6.9	2.8	1.5	1.2	1.2	3	3	3	4	3	4	3	2	3	3	4	4	2	3	3	4	4	4	4	4	4	4	4	4	4
86	male	43	married	Living with relatives	Secondary/high school	Self-employed	urban	>5 years	yes	No	type 2	oral antiDiabetes	82	171	28	115	140	70	11.5	8.69	3.64	2.01	1.01	1.37	1	1	1	2	2	1	2	1	1	2	2	1	2	1	1	1	3	3	3	1	1	1	1	1	1
87	female	69	married	Living with relatives	Primary school	others	urban	>5 years	No	No	type 2	insulin	61	157	24.7	97	140	80	7.2	7.8	3.7	2.1	0.9	2.9	2	2	2	2	1	1	2	1	1	2	2	2	3	2	3	3	3	3	3	1	1	1	1	1	1
88	male	36	married	Living with relatives	Vocational/college	officer	urban	<=5 years	yes	No	type 2	oral antiDiabetes	70	171	23.1	92	120	80	4.5	5.3	3.3	2.4	0.6	1.8	3	3	3	3	4	3	3	1	2	3	3	3	3	1	2	2	4	4	3	2	2	1	1	1	1
89	male	38	married	Living with relatives	Vocational/college	officer	urban	<=5 years	yes	No	type 2	oral antiDiabetes	60	163	22.6	85	133	83	8.7	5.7	5	3	1.1	3.2	3	3	3	3	3	3	3	3	3	2	2	2	3	3	2	2	4	4	4	3	3	3	2	2	2
90	female	41	married	Living with relatives	Vocational/college	Self-employed	others	<=5 years	yes	yes	type 2	oral antiDiabetes	47	152	20.3	82	140	90	5.4	5.6	3.1	1.8	1.1	1	3	3	3	3	3	3	2	2	2	2	3	3	3	1	2	2	4	4	3	2	2	2	2	2	2
91	female	48	married	Living with relatives	Secondary/high school	Self-employed	others	<=5 years	No	No	type 2	oral antiDiabetes	54	152	23.3	94	130	80	8	7.1	3	1.7	0.9	1.8	2	1	1	1	2	1	1	1	1	2	1	1	1	1	1	2	2	2	2	1	1	1	1	1	1
92	male	68	married	Living with relatives	Vocational/college	officer	urban	<=5 years	yes	No	type 2	OAD+ insulin	47	154	19.8	85	140	70	5.3	8.19	2.4	0.9	1.3	0.8	2	2	2	2	1	2	2	1	1	2	2	2	2	2	2	2	4	3	2	1	1	1	1	1	1
93	male	48	Widow/Divorced	Living with relatives	Vocational/college	others	urban	<=5 years	No	No	type 2	oral antiDiabetes	67	170	24.1	95	130	80	12.6	9.6	4.3	2.8	1.1	2	2	2	2	1	1	1	1	1	1	1	1	1	1	2	2	2	3	2	1	1	1	1	1	1	1
94	female	54	married	Living with relatives	Secondary/high school	Self-employed	urban	<=5 years	yes	yes	type 2	oral antiDiabetes	61.3	165	22.5	82	100	60	5.6	5.9	4.4	2.4	1.4	0.8	3	3	3	4	4	3	3	4	3	3	3	4	4	4	4	3	4	3	3	3	3	3	3	3	4
95	female	61	married	Living with relatives	Secondary/high school	others	urban	<=5 years	yes	yes	type 2	oral antiDiabetes	52	152	22.5	87	120	70	6.4	6.6	5.8	1.7	1.2	4	3	3	3	4	3	3	2	3	4	4	3	3	3	2	2	3	3	3	3	4	4	4	4	3	3
96	male	44	married	Living with relatives	Secondary/high school	others	others	>5 years	yes	No	type 2	oral antiDiabetes	60.1	160	23.48	87	120	70	6.6	6.4	4	2.1	1.1	2.6	2	2	2	2	3	2	3	1	2	3	3	2	3	3	3	2	3	3	3	3	3	3	2	2	3
97	female	56	married	Living with relatives	Secondary/high school	others	urban	>5 years	yes	yes	type 2	insulin	51.1	159	20.2	83	120	80	7.6	7	2.6	1	1	2.7	3	3	3	3	3	3	3	3	3	3	3	3	3	3	3	2	3	3	4	3	3	3	3	3	3
98	female	52	married	Living with relatives	Primary school	others	others	>5 years	yes	yes	type 2	OAD+ insulin	52	158	21	89	100	60	11.8	10.8	2.8	1.9	1.9	1.2	2	2	2	2	2	2	2	1	2	3	2	2	3	2	3	2	3	2	3	2	2	2	2	2	2
99	female	76	married	Living with relatives	Literate	Self-employed	urban	>5 years	yes	No	type 2	OAD+ insulin	63	157	25.6	98	135	80	7.5	6.7	2.8	1.5	1.1	1.5	3	3	3	2	2	2	2	1	1	2	2	2	2	1	1	1	2	3	3	2	1	1	1	1	1
100	female	48	married	Living with relatives	Literate	others	others	<=5 years	No	No	type 2	oral antiDiabetes	68	155	28.3	97	150	73	9.6	7.8	4.5	3	1.7	1.5	2	1	1	2	1	1	1	1	1	1	1	1	2	2	1	1	3	2	2	1	1	1	1	1	1
101	male	46	married	Living with relatives	Vocational/college	officer	urban	>5 years	yes	yes	type 2	oral antiDiabetes	64	167	22.9	86	125	77	8.7	6.6	4.7	3	1.5	1.7	3	3	3	3	2	2	2	1	1	1	1	1	1	1	3	3	4	3	3	3	3	2	2	2	2
102	male	49	married	Living with relatives	Literate	others	urban	<=5 years	No	No	type 2	oral antiDiabetes	73	166	26.5	99	130	80	7.1	6.9	4.5	4.2	1	2.3	3	2	2	2	1	1	2	1	1	2	1	1	1	1	1	2	3	2	2	1	1	1	1	1	1
103	male	65	married	Living with relatives	Vocational/college	retiremnet	urban	>5 years	yes	No	type 2	oral antiDiabetes	83.2	172	28.05	108	140	85	7.3	6.7	3.3	2.2	0.9	0.9	4	3	3	3	4	3	3	3	4	3	4	3	3	3	3	3	4	4	4	3	3	3	3	3	3
104	male	68	married	Living with relatives	Vocational/college	retiremnet	urban	>5 years	yes	No	type 2	oral antiDiabetes	60	155	24.9	88	120	80	6.9	5.8	4.4	3	1	0.9	4	4	4	3	4	4	4	4	4	4	4	4	4	4	3	4	4	4	4	4	4	4	4	4	4
105	male	44	married	Living with relatives	Vocational/college	officer	urban	<=5 years	yes	No	type 2	insulin	69	165	25.3	89	130	80	7.1	7	5.4	3.9	1.5	2.5	3	2	2	2	2	2	4	3	3	4	3	3	2	2	3	3	2	4	4	2	2	3	3	2	2
106	male	40	married	Living with relatives	Vocational/college	officer	urban	>5 years	yes	No	type 2	oral antiDiabetes	84	175	27.4	92	160	90	9	7.2	2.9	1.2	1.4	1.3	3	3	2	2	3	2	2	2	3	4	4	3	4	3	3	3	4	4	4	2	2	3	3	3	2
107	male	49	married	Living with relatives	Secondary/high school	Self-employed	urban	<=5 years	yes	No	type 2	oral antiDiabetes	73	163	28.5	89	130	80	5.5	5.7	5.3	3.4	1.9	1.3	2	2	1	1	2	2	1	1	2	2	2	1	1	1	1	1	1	1	2	2	2	1	2	2	2
108	male	56	married	Living with relatives	Secondary/high school	officer	urban	<=5 years	No	No	type 2	oral antiDiabetes	62	162	23.6	89	130	70	5.9	5.6	5.5	3.6	1.7	3.1	2	1	2	1	2	1	1	1	1	2	2	2	2	1	1	1	3	2	3	1	1	1	1	1	1
[truncated: 24 more columns]
